# Supplementary material for: Validity and Reproducibility of an Electronic Food Frequency Questionnaire in Argentinian Adults
Source: Nutrients. 2024 May 22;16(11):1564. doi: 10.3390/nu16111564 (PMC11174462; doi:10.3390/nu16111564)
Supplement: Supplementary file 1 [file nutrients-16-01564-s001.zip]

Archive with 1 entries (1 files):
- nutrients-2992475-supplementary.pdf
